# Supplementary material for: Prediction of Sjögren’s disease diagnosis using matched electronic dental-health record data
Source: BMC Med Inform Decis Mak. 2024 Feb 9;24:43. doi: 10.1186/s12911-024-02448-9 (PMC10854092; doi:10.1186/s12911-024-02448-9)
Supplement: Supplementary file 1 — Additional file 1: ICD codes by diagnosis category. A list of ICD codes we identified to be relevant to SD patients, summarized into groups to create analysis variables. [file 12911_2024_2448_MOESM1_ESM.xlsx]

## Sheet: Diagnoses
ICD9/10 Code	Diagnosis Name	Diagnosis Category
714.0	Rheumatoid arthritis	Rheumatoid Arthritis
M06.9	Rheumatoid arthritis, unspecified
M05.79	Rheumatoid arthritis with rheumatoid factor of multiple sites without organ or systems involvement
710.0	Systemic lupus erythematosus	Systemic lupus erythematosus
M32.9	Systemic lupus erythematosus, unspecified
M32.19	Other organ or system involvement in systemic lupus erythematosus
M32.10	Systemic lupus erythematosus, organ or system involvement unspecified
714.9	Unspecified inflammatory polyarthropathy	Inflammatory polyarthropathy
716.50	Unspecified polyarthropathy or polyarthritis, site unspecified
M06.4	Inflammatory polyarthropathy
443.0	Raynaud's syndrome	Raynaud's syndrome
I73.00	Raynaud's syndrome without gangrene
710.1	Systemic sclerosis	Systemic sclerosis
701.0	Circumscribed scleroderma	Circumscribed scleroderma
729.0	Rheumatism, unspecified and fibrositis	Rheumatism, unspecified and fibrositis
691.8	Other atopic dermatitis and related conditions	Other atopic dermatitis and related conditions
L40.9	Psoriasis, unspecified	Psoriasis
696.1	Other psoriasis
245.2	Chronic lymphocytic thyroiditis	Chronic lymphocytic thyroiditis
725	Polymyalgia rheumatica	Polymyalgia rheumatica
M35.9	Systemic involvement of connective tissue, unspecified	Systemic involvement of connective tissue, unspecified
729.5	Pain in limb	Pain in limb
401.9	Unspecified essential hypertension	Hypertension
I10	Essential (primary) hypertension
401.1	Benign essential hypertension
796.2	Elevated blood pressure reading without diagnosis of hypertension
401.0	Malignant essential hypertension
365.04	Ocular hypertension	Ocular hypertension
416.0	Primary pulmonary hypertension	Pulmonary hypertension
I27.20	Pulmonary hypertension, unspecified
780.79	Other malaise and fatigue	Malaise and fatigue
R53.81	Other malaise
530.81	Esophageal reflux	Esophageal reflux
K21.9	Gastro-esophageal reflux disease without esophagitis
530.11	Reflux esophagitis
K21.0	Gastro-esophageal reflux disease with esophagitis
311	Depressive disorder, not elsewhere classified	Depressive disorder
F32.9	Major depressive disorder, single episode, unspecified
296.32	Major depressive affective disorder, recurrent episode, moderate
296.30	Major depressive affective disorder, recurrent episode, unspecified
296.20	Major depressive affective disorder, single episode, unspecified
F33.1	Major depressive disorder, recurrent, moderate
296.22	Major depressive affective disorder, single episode, moderate
296.33	Major depressive affective disorder, recurrent episode, severe, without mention of psychotic behavior
F33.0	Major depressive disorder, recurrent, mild
296.31	Major depressive affective disorder, recurrent episode, mild
309.0	Adjustment disorder with depressed mood
309.28	Adjustment disorder with mixed anxiety and depressed mood
296.50	Bipolar I disorder, most recent episode (or current) depressed, unspecified
296.80	Bipolar disorder, unspecified
F31.9	Bipolar disorder, unspecified
296.60	Bipolar I disorder, most recent episode (or current) mixed, unspecified
296.7	Bipolar I disorder, most recent episode (or current) unspecified
719.46	Pain in joint, lower leg	Pain in joints
719.41	Pain in joint, shoulder region
719.45	Pain in joint, pelvic region and thigh
719.40	Pain in joint, site unspecified
719.47	Pain in joint, ankle and foot
719.49	Pain in joint, multiple sites
719.43	Pain in joint, forearm
719.44	Pain in joint, hand
719.42	Pain in joint, upper arm
719.48	Pain in joint, other specified sites
M25.50	Pain in unspecified joint
524.60	Temporomandibular joint disorders, unspecified
M25.572	Pain in left ankle and joints of left foot
M25.571	Pain in right ankle and joints of right foot
718.87	Other joint derangement, not elsewhere classified, ankle and foot
719.51	Stiffness of joint, not elsewhere classified, shoulder region
729.1	Myalgia and myositis, unspecified	Myalgia and myositis/Fibromyalgia
M79.7	Fibromyalgia
M79.1	Myalgia
285.9	Anemia, unspecified	Anemia
D64.9	Anemia, unspecified
280.9	Iron deficiency anemia, unspecified
D50.9	Iron deficiency anemia, unspecified
285.1	Acute posthemorrhagic anemia
285.29	Anemia of other chronic disease
D62	Acute posthemorrhagic anemia
280.0	Iron deficiency anemia secondary to blood loss (chronic)
D50.0	Iron deficiency anemia secondary to blood loss (chronic)
M19.90	Unspecified osteoarthritis, unspecified site	Osteoarthritis
M17.11	Unilateral primary osteoarthritis, right knee
M17.0	Bilateral primary osteoarthritis of knee
M17.12	Unilateral primary osteoarthritis, left knee
M17.9	Osteoarthritis of knee, unspecified
M16.0	Bilateral primary osteoarthritis of hip
M19.011	Primary osteoarthritis, right shoulder
M15.9	Polyosteoarthritis, unspecified
M16.11	Unilateral primary osteoarthritis, right hip
M16.12	Unilateral primary osteoarthritis, left hip
M19.012	Primary osteoarthritis, left shoulder
272.0	Pure hypercholesterolemia	Hypercholesterolemia
E78.00	Pure hypercholesterolemia, unspecified
244.9	Unspecified acquired hypothyroidism	Hypothyroidism
E03.9	Hypothyroidism, unspecified
244.8	Other specified acquired hypothyroidism
E03.8	Other specified hypothyroidism
244.0	Postsurgical hypothyroidism
E89.0	Postprocedural hypothyroidism
250.00	Diabetes mellitus without mention of complication, type II or unspecified type, not stated as uncontrolled	Diabetes
E11.9	Type 2 diabetes mellitus without complications
250.02	Diabetes mellitus without mention of complication, type II or unspecified type, uncontrolled
R73.03	Prediabetes
250.01	Diabetes mellitus without mention of complication, type I [juvenile type], not stated as uncontrolled
250.60	Diabetes with neurological manifestations, type II or unspecified type, not stated as uncontrolled
E11.65	Type 2 diabetes mellitus with hyperglycemia
E11.8	Type 2 diabetes mellitus with unspecified complications
250.50	Diabetes with ophthalmic manifestations, type II or unspecified type, not stated as uncontrolled
E11.42	Type 2 diabetes mellitus with diabetic polyneuropathy
250.70	Diabetes with peripheral circulatory disorders, type II or unspecified type, not stated as uncontrolled
E11.22	Type 2 diabetes mellitus with diabetic chronic kidney disease
357.2	Polyneuropathy in diabetes
466	Acute bronchitis	Acute Bronchitis
490	Bronchitis, not specified as acute or chronic
J20.9	Acute bronchitis, unspecified
780.4	Dizziness and giddiness	Dizziness and Giddiness
R42	Dizziness and giddiness
493.9	Asthma, unspecified type, unspecified	Asthma
J45.909	Unspecified asthma, uncomplicated
493	Extrinsic asthma, unspecified
493.2	Chronic obstructive asthma, unspecified
493.92	Asthma, unspecified type, with (acute) exacerbation
J45.20	Mild intermittent asthma, uncomplicated
493.1	Intrinsic asthma, unspecified
J45.901	Unspecified asthma with (acute) exacerbation
493.02	Extrinsic asthma with (acute) exacerbation
J45.30	Mild persistent asthma, uncomplicated
J84.9	Interstitial pulmonary disease, unspecified	Interstitial Lung Diseases
J84.10	Pulmonary fibrosis, unspecified
J84.89	Other specified interstitial pulmonary diseases
515	Postinflammatory pulmonary fibrosis
516.9	Unspecified alveolar and parietoalveolar pneumonopathy
J84.112	Idiopathic pulmonary fibrosis
516.31	Idiopathic pulmonary fibrosis
112.0	Candidiasis of mouth	Oral Candida Infection
B37.0	Candidal stomatitis
521.00	Dental caries, unspecified	Caries
521.0	Dental caries
K02.9	Dental caries, unspecified
379.00	Scleritis, unspecified	Ocular Morbidities (non-dry eye)
377.30	Optic neuritis, unspecified
D47.2	Monoclonal gammopathy	Hematologic Abnormalities
D89.2	Hypergammaglobulinemia
279.00	Hypogammaglobulinemia, unspecified
D89.1	Cryoglobulinemia
787.2	Dysphagia, unspecified	Dysplagia
787.20	Dysphagia, unspecified
R13.10	Dysphagia, unspecified
N12	Tubulo-interstitial nephritis, not specified as acute or chronic	Tubulo-interstitial nephritis
443.9	Peripheral vascular disease, unspecified	Peripheral Vascular Disease
I73.9	Peripheral vascular disease, unspecified
416.2	Chronic pulmonary embolism	Pulmonary Embolism
415.19	Other pulmonary embolism and infarction
V12.55	Personal history of pulmonary embolism
272.4	Other and unspecified hyperlipidemia	Hyperlipidemia
E78.5	Hyperlipidemia, unspecified
298.0	Depressive type psychosis	Psychoses
298.8	Other and unspecified reactive psychosis
298.9	Unspecified psychosis
370.20	Superficial keratitis, unspecified	Keratitis
370.9	Unspecified keratitis
287.5	Thrombocytopenia, unspecified	Thrombocytopenia
D69.6	Thrombocytopenia, unspecified
536.8	Dyspepsia and other specified disorders of function of stomach	Dyspepsia
564.00	Constipation, unspecified	Constipation
K59.00	Constipation, unspecified
564.09	Other constipation
709.9	Unspecified disorder of skin and subcutaneous tissue	Skin Disorder
L98.9	Disorder of the skin and subcutaneous tissue, unspecified
785.0	Tachycardia, unspecified	Tachycardia
458.0	Orthostatic hypotension	Orthostatic hypotension
I95.1	Orthostatic hypotension
780.51	Insomnia with sleep apnea, unspecified	Insomnia
780.52	Insomnia, unspecified
G47.00	Insomnia, unspecified
300.00	Anxiety state, unspecified	Anxiety
300.02	Generalized anxiety disorder
300.09	Other anxiety states
F41.1	Generalized anxiety disorder
F41.8	Other specified anxiety disorders
F41.9	Anxiety disorder, unspecified
533.2	Acute peptic ulcer of unspecified site with hemorrhage and perforation, without mention of obstruction	Peptic Ulcer
533.7	Chronic peptic ulcer of unspecified site without mention of hemorrhage or perforation, without mention of obstruction
533.9	Peptic ulcer of unspecified site, unspecified as acute or chronic, without mention of hemorrhage or perforation, without mention of obstruction
533.91	Peptic ulcer of unspecified site, unspecified as acute or chronic, without mention of hemorrhage or perforation, with obstruction
K27.9	Peptic ulcer, site unspecified, unspecified as acute or chronic, without hemorrhage or perforation
K27.4	Chronic or unspecified peptic ulcer, site unspecified, with hemorrhage
V12.71	Personal history of peptic ulcer disease
Z87.11	Personal history of peptic ulcer disease
784.0	Headache	Headache
R51	Headache
R51.9	Headache, unspecified
375.15	Tear film insufficiency, unspecified	Tear Film Insufficiency
