# Supplementary material for: Prediction of Sjögren’s disease diagnosis using matched electronic dental-health record data
Source: BMC Med Inform Decis Mak. 2024 Feb 9;24:43. doi: 10.1186/s12911-024-02448-9 (PMC10854092; doi:10.1186/s12911-024-02448-9)
Supplement: Supplementary file 2 — Additional file 2: CDT codes by procedure category. A list of CDT codes and procedure descriptions, grouped by category of service at IUSD, summarized to create analysis variables. [file 12911_2024_2448_MOESM2_ESM.xlsx]

## Sheet: Sheet1
CDT Code	Procedure Description	Category
D0100	Clinical Oral Evaluations	Diagnostic
D0120	Periodic oral evaluation	Diagnostic
D0120S	Periodic Eval Seal Mobile Only	Diagnostic
D0127	IUSD-Periodontal reevaluation NC	Diagnostic
D0127C	IUSD-Periodontal reevaluation NC	Diagnostic
D0128	IUSD-Periodontal Tx Plan Case	Diagnostic
D0128H	IUSD-Periodontal treatment plan/DH	Diagnostic
D0129	IUSD-Pros Tx Plan	Diagnostic
D0130	IUSD-Implant Consultation	Diagnostic
D0130C	IUSD-CAD/CAM Consultation	Diagnostic
D0140	Limited oral eval-prob focused	Diagnostic
D0140M	Oral Medicine Consult	Diagnostic
D0140T	Limited Oral eval-Prob focused by teledentistry	Diagnostic
D0145	Oral eval/pt under 3	Diagnostic
D0145T	Oral Eval Pt under 3 yrs by teledentistry	Diagnostic
D0150	Comprehensive oral evaluation	Diagnostic
D0150S	Comp eval Seal Mobile Only	Diagnostic
D0152	IUSD-Scrning exam/reg. Pat accepted	Diagnostic
D0152B	IUSD-Board Screening Exam	Diagnostic
D0153	IUSD-Scrning -- Patient Deferred	Diagnostic
D0153H	IUSD-Screening Exam/Dental Hygiene	Diagnostic
D0160	Detailed & extensive oral eval tmd	Diagnostic
D0170	Re-eval-limited-prob focused	Diagnostic
D0170T	Re eval ltd prob focused by teledentistry	Diagnostic
D0171	Re-evaluation - post-operative office visit	Diagnostic
D0171T	Re-eval post op visit by teledentistry	Diagnostic
D0180	Comprehensive perio evaluation	Diagnostic
D0190	Pre-diagnostic screening of patient	Diagnostic
D0190T	Pre-diagnostic screening of pt by teledentistry	Diagnostic
D0200	Radiographs/Diagnostic Imaging	Diagnostic
D0210	Intraoral-complete series of radiographic images	Diagnostic
D0220	Intraoral-periapical 1st radiographic image	Diagnostic
D0220F	IUSD-Follow up Intraoral-periapical image, no charge	Diagnostic
D0220P	IUSD-Intraoral-PA, 1st radiographic image ortho f/u, n/c	Diagnostic
D0230	Intraoral-periapical addl radiographic image	Diagnostic
D0240	Intraoral - occlusal radiographic image	Diagnostic
D0250	Extra-oral - first radiographic image	Diagnostic
D0270	Bitewing - single radiographic image	Diagnostic
D0270F	IUSD - Bitewing radiographs- , N/C	Diagnostic
D0272	Bitewing - 2 radiographic image	Diagnostic
D0272F	IUSD-Bitewing - 2 radiographic img, n/c	Diagnostic
D0272S	IUSD-Bitewings, 2, Seal Mobile Only	Diagnostic
D0273	Bitewings, 3 radiographic images	Diagnostic
D0274	Bitewing - 4 radiographic images	Diagnostic
D0274F	Bitewing - 4 radiographic img, n/c	Diagnostic
D0274FW	IUFW Bitewings, when with pano	Diagnostic
D0274NC	IUFW Bitewing followup no charge	Diagnostic
D0274S	IUSD-Bitewings, 4, Seal Mobile Only	Diagnostic
D0277	Vertical bitewing - 7-8 radiographic images	Diagnostic
D0280	IUSD-Radiographic Interpretation	Diagnostic
D0310	Sialography	Diagnostic
D0320	TMJ arthrogram, incl injection	Diagnostic
D0321	Other TMJ radiographic images by report	Diagnostic
D0322	Tomographic survey	Diagnostic
D0330	Panoramic radiographic image	Diagnostic
D0330B	IUSD-Panoramic radiographic images, ortho final, n/c	Diagnostic
D0330C	IUSD-Panoramic radiographic images, ortho retention, n/c	Diagnostic
D0330F	IUSD-Panoramic radiographic image, follow up, n/c	Diagnostic
D0330P	IUSD-Panoramic radiographic images, ortho progress, n/c	Diagnostic
D0340	Cephalometric radiographic image	Diagnostic
D0340B	IUSD-Cephalometric, ortho final, no charge	Diagnostic
D0340C	IUSD-Cephalometric, ortho retention, no charge	Diagnostic
D0340F	IUSD-Cephalometric, follow up, no charge	Diagnostic
D0340P	IUSD-Cephalometric, ortho progress, no charge	Diagnostic
D0350	2D oral/facial images	Diagnostic
D0350B	IUSD-2D Oral/facial images, ortho final, n/c	Diagnostic
D0350C	IUSD-2D Oral/facial images, ortho retention, n/c	Diagnostic
D0350F	IUSD-2D Oral/facial images, follow up, n/c	Diagnostic
D0350P	IUSD-2D Oral/facial images, ortho progress, n/c	Diagnostic
D0351	3D photographic image (Not CAD-CAM)	Diagnostic
D0351B	IUSD-3D photo image (not CADCAM) ortho final, n/c	Diagnostic
D0351C	IUSD-3D photo image (not CADCAM) ortho retention n/c	Diagnostic
D0351F	IUSD-3D photo image (not CADCAM) ortho followup nc	Diagnostic
D0351P	IUSD-3D photographic image (Not CAD-CAM) ortho progress, n/c	Diagnostic
D0360R	IUSD-Cone Beam, Reduced Scan (single jaw)	Diagnostic
D0364	Cone Beam CT - less than one jaw w interpretation	Diagnostic
D0364B	IUSD-CBCT ortho final, no charge	Diagnostic
D0364C	IUSD-CBCT ortho retention, n/c	Diagnostic
D0364F	IUSD-CBCT followup, no charge	Diagnostic
D0364P	IUSD-CBCT ortho progress, n/c	Diagnostic
D0365	Cone Beam CT - mandible with interpretation	Diagnostic
D0366	Cone Beam CT - maxilla with interpretation	Diagnostic
D0367	Cone Beam CT - maxilla & mandible w interpretation	Diagnostic
D0368	Cone Beam CT for TMJ series incl 2 /more exposures	Diagnostic
D0389	IUSD-Radiographic image record dup	Diagnostic
D0391	Interpretation of diagnostic image including report	Diagnostic
D0400	Tests and Examinations	Diagnostic
D0412	Blood glucose level test in office, using glucose meter	Diagnostic
D0415	Bact. studies for path. agents	Diagnostic
D0416	Viral culture	Diagnostic
D0417	Saliva sample for lab diagnostic testing	Diagnostic
D0418	Analysis of saliva sample	Diagnostic
D0419	Assessment of salivary flow by measurement	Diagnostic
D0425	Caries susceptibility tests	Diagnostic
D0431	Pre-diagnostic mucosal test	Diagnostic
D0460	Pulp vitality tests	Diagnostic
D0470	Diagnostic casts	Diagnostic
D0470B	IUSD-Diagnostic casts, ortho final, no charge	Diagnostic
D0470C	IUSD-Diagnostic Casts, ortho retention, n/c	Diagnostic
D0470F	IUSD-Diagnostic Casts, follow up, no charge	Diagnostic
D0470P	IUSD-Diagnostic casts, ortho progress, no charge	Diagnostic
D0471	Oral Pathology Laboratory	Diagnostic
D0472	Accession of tissue-gross exam	Diagnostic
D0473	Accession of tissue	Diagnostic
D0474	Accession of tissue, w/ assess	Diagnostic
D0475	Decalcification procedure	Diagnostic
D0476	Stains for microorganisms	Diagnostic
D0477	Stains not for microorganisms	Diagnostic
D0478	Immunohistochemical stains	Diagnostic
D0479	Tissue in-situ hybridization	Diagnostic
D0480	Process & interp-cytol. smears	Diagnostic
D0481	Electron microscopy	Diagnostic
D0482	Direct immunofluorescence	Diagnostic
D0483	Indirect immunofluorescence	Diagnostic
D0484	Consult slides prepared elsewhere	Diagnostic
D0485	Consult slides you prepared	Diagnostic
D0502	Other oral pathology proc.	Diagnostic
D0601	Caries risk assess + documentation, low risk	Diagnostic
D0601T	Caries risk assess/document, low risk by teledentistry	Diagnostic
D0602	Caries risk assess + documentation, moderate risk	Diagnostic
D0602T	Caries Risk assess/document medium risk by teledentistry	Diagnostic
D0603	Caries risk assess + documentation, high risk	Diagnostic
D0603T	Caries risk assess/document high risk by teledentistry	Diagnostic
D0999	Unspecified diagnostic proc.	Diagnostic
D1000	Dental Prophylaxis	Preventative
D1110	Prophy - adult	Preventative
D1110S	IUSD-Prophylaxis and education, seal only	Preventative
D1120	Prophy - 11 years and under	Preventative
D1120S	IUSD-Prophylaxis - 11 and under, seal Indiana	Preventative
D1200	Topical Fluoride Treatment	Preventative
D1203S	IUSD-Fluoride, Seal Mobile child 1-12	Diagnostic
D1204S	IUSD-Fluoride, Seal Ind, age 13 and up	Diagnostic
D1206	Topical application of fluoride varnish	Preventative
D1206A	IUSD-Topical fluor varnish age 1-12	Preventative
D1206B	IUSD-Topical Fluoride varnish age 13 and up	Preventative
D1206P	Coronal Polish DA only	Preventative
D1206S	IUSD-Topical application of fluoride varnish	Preventative
D1208	Topical application of fluoride - excluding varnish	Preventative
D1208S	IUSD-Topical application of fluoride - excl varnish	Preventative
D1300	Other Preventative Services	Preventative
D1310	Nutritional counseling	Preventative
D1310T	Nutritional Counseling by teledentistry	Preventative
D1320	Tobacco counseling	Preventative
D1320T	Tobacco counseling by teledentistry	Preventative
D1330	Oral hygiene instructions	Preventative
D1330T	Oral Hygiene Instructions by teledentistry	Preventative
D1351	Sealant - per tooth	Preventative
D1351R	IUSD-Redo Sealant-no charge	Preventative
D1351S	IUSD-Sealant, Seal Mobile Only	Diagnostic
D1351SO	IUSD-Sealant, Seal Mobile, Other Redo	Diagnostic
D1351SR	IUSD-Sealant, Seal Mobile, Redo	Diagnostic
D1352	Preventive resin restoration in high caries risk perm tooth	Preventative
D1353	Sealant repair - per tooth	Preventative
D1354	Interim caries arresting medicament application - per tooth	Preventative
D1500	Space Maintainers	Preventative
D1510	Space maint - fixed-unilateral	Preventative
D1510R	IUSD-Fixed - unilateral Removed	Preventative
D1515R	IUSD-Fixed - bilateral Removed	Preventative
D1516	Space maintainer fixed bilat maxillary	Preventative
D1517	Space Maintainer fixed bilateral mandibular	Preventative
D1520	Space maint - remov-unilateral	Preventative
D1526	Space Maintainer removable bilateral maxillary	Preventative
D1527	Space Maintainer removable bilateral mandibular	Preventative
D1551	Recement bilateral space maintainer-maxillary	Preventative
D1552	Recement bilateral space maintainer mandibular	Preventative
D1553	Recement unilateral space maintainer per quadrant	Preventative
D1556	Removal of fixed unilateral space maintainer per quadrant	Preventative
D1557	Remove fixed bilateral space maintainer maxillary	Preventative
D1558	Remove fixed bilateral space maintainer mandibular	Preventative
D1999P	PPE (Unspecified by report)	Preventative
D2100	Amalgam Restorations	Restorative
D2101	IUSD-Amalgam polish	Restorative
D2140	Amalgam - 1 surface	Restorative
D2150	Amalgam - 2 surfaces	Restorative
D2160	Amalgam - 3 surfaces	Restorative
D2161	Amalgam - 4 or more surfaces	Restorative
D2300	Resin-Based Composite Rest.	Restorative
D2330	Resin-based comp-1 surf, ant.	Restorative
D2331	Resin-based comp-2 surf, ant.	Restorative
D2332	Resin-based comp-3 surf, ant.	Restorative
D2335	Resin-based comp-4+surf, ant.	Restorative
D2390	Resin-based comp crown, ant.	Restorative
D2391	Resin-based comp-1 surf, post.	Restorative
D2392	Resin-based comp-2 surf, post.	Restorative
D2393	Resin-based comp-3 surf, post.	Restorative
D2394	Resin-based comp-4+surf, post.	Restorative
D2400	Gold Foil Restorations	Restorative
D2410	Gold foil - 1 surface	Restorative
D2420	Gold foil - 2 surfaces	Restorative
D2430	Gold foil - 3 surfaces	Restorative
D2500	Inlay/Onlay Restoration	Restorative
D2501	Metallic	Restorative
D2510	Inlay - metallic - 1 surface	Restorative
D2520	Inlay - metallic - 2 surfaces	Restorative
D2530	Inlay - metallic - 3 or more	Restorative
D2542	Onlay - metallic - 2 surfaces	Restorative
D2543	Onlay - metallic - 3 surfaces	Restorative
D2544	Onlay - metallic - 4 or more	Restorative
D2600	Porcelain/Ceramic	Restorative
D2610	Inlay - porc/cer - 1 surface	Restorative
D2620	Inlay - porc/cer - 2 surfaces	Restorative
D2630	Inlay - porc/cer - 3 or more	Restorative
D2642	Onlay - porc/cer - 2 surfaces	Restorative
D2643	Onlay - porc/cer - 3 surfaces	Restorative
D2644	Onlay - porc/cer - 4 or more	Restorative
D2649	Resin-based Composite	Restorative
D2650	Inlay - resin - 1 surface	Restorative
D2651	Inlay - resin - 2 surfaces	Restorative
D2652	Inlay - resin - 3 or more	Restorative
D2662	Onlay - resin - 2 surfaces	Restorative
D2663	Onlay - resin - 3 surfaces	Restorative
D2664	Onlay - resin - 4 or more	Restorative
D2700	Crowns - Single Restoration	Restorative
D2710	Crown - resin-based composite (indirect)	Restorative
D2712	Crown 3/4 resin indirect	Restorative
D2720	Crown - resin, high noble mtl	Restorative
D2721	Crown - resin, predom base mtl	Restorative
D2722	Crown - resin, noble metal	Restorative
D2740	Crown - porcelain/ceramic subs	Restorative
D2750	Crown - PFM high noble metal	Restorative
D2751	Crown - PFM predom. base metal	Restorative
D2752	Crown - PFM noble metal	Restorative
D2753	Crown porcelain fused to titanium and titanium alloys	Restorative
D2780	Crown - 3/4 cast high noble mt	Restorative
D2781	Crown - 3/4 cast pred base mtl	Restorative
D2783	Crown - 3/4 porcelain/ceramic	Restorative
D2790	Crown -Full cast high noble mt	Restorative
D2791	Crown -Full cast pred base mtl	Restorative
D2792	Crown -Full cast noble metal	Restorative
D2794	Crown - titanium	Restorative
D2799	Provisional crown	Restorative
D2900	Other Restorative Services	Restorative
D2910	Re-cement or re-bond inlay, onlay, veneer or partial coverag	Restorative
D2915	Re-cement or re-bond indirect fab or prefab post and core	Restorative
D2920	Re-cement or re-bond crown	Restorative
D2929	Prefab porcelain/ceramic crown- primary tooth	Restorative
D2930	Prefab SS crown - prim. tooth	Restorative
D2931	Prefab SS crown - perm. tooth	Restorative
D2932	Prefab resin crown	Restorative
D2933	Prefab SS crown - resin window	Restorative
D2934	Prefab esthetic SSC prim tooth	Restorative
D2940	Protective restoration	Restorative
D2950	Core buildup - including pins	Restorative
D2951	Pin retention - per tooth	Restorative
D2952	Cast post and core	Restorative
D2953	Addl. cast post - same tooth	Restorative
D2954	Prefab post including core	Restorative
D2955	Post removal	Restorative
D2957	Addl prefab post - same tooth	Restorative
D2960	Labial veneer, resin - direct	Restorative
D2961	Labial veneer, resin - indirect	Restorative
D2962	Labial veneer, porcelain - indirect	Restorative
D2971	Add proc crown under RPD	Restorative
D2975	Coping	Restorative
D2980	Crown repair necessitated by restorative material failure	Restorative
D2981	Inlay repair of restorative material failure	Restorative
D2982	Onlay repair of restorative material failure	Restorative
D2983	Veneer repair of restorative material failure	Restorative
D2990	Resin infiltration of incipient smooth lesions	Restorative
D2999	Unspecified restorative proc.	Restorative
D3000	Pulp Capping	Endodontics
D3001	Pulp Cap	Endodontics
D3109	IUSD-Unscheduled Endo Emeregency	Endodontics
D3110	Pulp Cap, Direct	Endodontics
D3120	Pulp Cap, Indirect	Endodontics
D3200	Pulpotomy	Endodontics
D3220	Therapeutic pulpotomy	Endodontics
D3221	Pulpal debridement, prim/perm	Endodontics
D3228	Endo Therapy on Primary Teeth	Endodontics
D3229	Pulpal Therapy	Endodontics
D3230	Ant. - primary tooth	Endodontics
D3240	Post. - primary tooth	Endodontics
D3300	Endo Therapy	Endodontics
D3310	Endo therapy - anterior	Endodontics
D3320	Endo therapy - bicuspid	Endodontics
D3330	Endo therapy - molar	Endodontics
D3331	Endo-Rt canal obstruc-non surg	Endodontics
D3332	Endo-Incompl inop/fract tooth	Endodontics
D3333	Endo - internal root repair	Endodontics
D3340	Endodontic Retreatment	Endodontics
D3341	Retreatmt - Root Canal Therapy	Endodontics
D3346	Anterior RCT Retreat	Endodontics
D3347	Bicuspid RCT Retreat	Endodontics
D3348	Molar RCT Retreat	Endodontics
D3350	Apexification/Recalcification/Pulpal Regeneration	Endodontics
D3351	Apex/recalc - initial visit	Endodontics
D3352	Apex/recalc-interim med replac	Endodontics
D3353	Apex/recalc - final visit	Endodontics
D3355	Pulpal Regeneration - initial visit	Endodontics
D3356	Pulpal Regen - interim medication replacement	Endodontics
D3357	Pulpal Regen - completion of treatment	Endodontics
D3400	Apicoectomy/Periradicular Serv	Endodontics
D3410	Apicoectomy - anterior	Endodontics
D3421	Apicoectomy - bicusp(1st root)	Endodontics
D3425	Apicoectomy - molar (1st root)	Endodontics
D3426	Apicoectomy - addl roots	Endodontics
D3428	Bone graft in conjunction w/periradicular surg. per tth sing	Endodontics
D3429	Bone graft in conjunction w periradicular surg ea additional	Endodontics
D3430	Retrograde filling - per root	Endodontics
D3450	Root amputation - per root	Endodontics
D3470	Intentional reimplantation	Endodontics
D3900	Other Endo Procedures	Endodontics
D3910	Surg isolation of tooth, rubber dam	Endodontics
D3911	Intraorifice barrier (not final restoration)	Endodontics
D3920	Hemisection, incl root removal	Endodontics
D3921	Decoronation or submergence erupted tooth	Endodontics
D3950	Canal prep with dowel or post	Endodontics
D3999	Unspecified endo procedure	Endodontics
D3999T	IUSD-Trauma	Endodontics
D4000	Surgical Services	Periodontics
D4207	IUSD-Assist perio surgery-2d yr std	Periodontics
D4208	IUSD-Perio surgery lab	Periodontics
D4209	IUSD-Assist with Perio Surgery	Periodontics
D4210	Gingivectomy/plasty - 4 or more/quad	Periodontics
D4211	Gingivectomy/plasty - 1-3 tth contiguous or bounded per quad	Periodontics
D4212	Ginigivectomy or gingivoplasty for restoration per tooth	Periodontics
D4230	Anatomical crown exp/4+/quad	Periodontics
D4231	Anatomical crown exp/1-3/quad	Periodontics
D4240	Gingival flap - 4 or more/quad	Periodontics
D4241	Gingival flap - 1-3 teeth/quad	Periodontics
D4245	Apically positioned flap	Periodontics
D4249	Clinical crown elong, hard tissue	Periodontics
D4260	Osseous surgery - 4 or more contig teeth/quad	Periodontics
D4261	Osseous surgery - 1-3 contig teeth/quad	Periodontics
D4263	Bone repl graft - retained natural tth - 1 site/quad	Periodontics
D4263E	IUSD-Bone repl graft - 1 site/quad	Periodontics
D4264	Bone repl graft retained natural tth -Add site/quad	Periodontics
D4265	Biologic materials-tissue regn	Periodontics
D4265A	IUSD-Biologic materials- aid tissue regen	Periodontics
D4265B	IUSD-Biologic materials-aid tissue regen	Periodontics
D4265C	IUSD-Biologic materials-aid tissue regen	Periodontics
D4265D	IUSD-Biologic materials-aid tissue regen	Periodontics
D4266	Guided tissue regen-resorb barrier, per site	Periodontics
D4266A	Guided tissue regen-resorb	Periodontics
D4266B	Guided tissue regen-resorb	Periodontics
D4266E	IUSD-Guided tissue regen-resorb barrier, per site	Periodontics
D4267	Guided tissue regen-nonresorb barrier, per site	Periodontics
D4268	Surg. revision proc. - per tth	Periodontics
D4270	Pedicle soft tissue graft	Periodontics
D4273	Autogenous conn tissue grft 1st tth	Periodontics
D4274	Mesial/distal wedge, single tooth	Periodontics
D4275	Soft tissue allograft	Periodontics
D4275A	IUSD-Soft tissue allograft	Periodontics
D4275B	IUSD-Soft tissue allograft	Periodontics
D4275C	IUSD-Soft tissue allograft	Periodontics
D4276	Comb. connective tissue/graft	Periodontics
D4277	Soft tiss graft w donor site first tooth in graft	Periodontics
D4278	Soft tiss graft w donor site - each additional tooth	Periodontics
D4300	Non-Surgical Periodontal Serv	Periodontics
D4310	Provisional splinting	Periodontics
D4322	Splint-intracoronal; nat teeth or prosthetic crowns	Periodontics
D4323	Splint-extracoronal;nat teeth or prosthetic	Periodontics
D4341	Scaling/rt planing 4 or more	Periodontics
D4341H	IUSD-Scaling/rt plane 4+ Hygiene	Periodontics
D4342	Scaling/rt planing 1-3 teeth	Periodontics
D4342H	IUSD-Scaling/rt plane 1-3t Hygiene	Periodontics
D4346	Scaling w/gen moderate/severe gingival inflammation	Periodontics
D4355	Full mouth debridement	Periodontics
D4381	Localized delivery of antimicrobial agents	Periodontics
D4381A	IUSD-Localized delivery of antimicrobial agents	Periodontics
D4381FW	IUFW (Arestin) Localized delivery of antimicrobial agents	Periodontics
D4900	Other Periodontal Services	Periodontics
D4910	Periodontal maintenance	Periodontics
D4920	Unscheduled dressing change	Periodontics
D4999	Unspecified periodontal proc.	Periodontics
D5100	Complete Dentures	Removable Pros
D5109	IUSD-Esthetic Gold Crown for Denture	Removable Pros
D5110	Complete denture - maxillary	Removable Pros
D5120	Complete denture - mandibular	Removable Pros
D5130	Immediate denture - maxillary	Removable Pros
D5140	Immediate denture - mandibular	Removable Pros
D51LA	IUSD-DDS credit Grad Pros-Complete Dnture Mand	Removable Pros
D51UA	IUSD-DDS credit Grad Pros-Complete Dnture Max	Removable Pros
D5200	Partial Dentures	Removable Pros
D5203	IUSD-Removable Partial Competency	Removable Pros
D5211	Max. part denture - resin base	Removable Pros
D5212	Mand Part denture - resin base	Removable Pros
D5213	Max partial - cast metal frame	Removable Pros
D5214	Mand partial -cast metal frame	Removable Pros
D5225	Max RPD flexible base	Removable Pros
D5226	Mand RPD flexible base	Removable Pros
D5227	Immed max ptl denture flexible base	Removable Pros
D5228	Immediate mand ptl dent flexible base	Removable Pros
D5282	Removable unilat partial den 1 piece cast metal max	Removable Pros
D5283	Removable unilat partial denture 1piece cast metal mand	Removable Pros
D5284	Removable unilateral partial denture flexible base quadrant	Removable Pros
D5286	Removable unilateral partial denture resin quadrant	Removable Pros
D5400	Adjustments to Dentures	Removable Pros
D5405	Complete Denture	Removable Pros
D5410	Adjust Complete Dent Max	Removable Pros
D5411	Adjust Complete Dent Mand.	Removable Pros
D5420	Partial Denture	Removable Pros
D5421	Adjust Partial Denture Max.	Removable Pros
D5422	Adjust Partial Denture Mand.	Removable Pros
D5500	Repairs to Complete Dentures	Removable Pros
D5511	Repair broken complete denture base, mandibular	Removable Pros
D5512	Repair broken complete denture base, maxillary	Removable Pros
D5520	Replace teeth - per tooth	Removable Pros
D5600	Repairs to Partial Dentures	Removable Pros
D5611	Repair resin partial denture base mandibular	Removable Pros
D5612	Repair resin partial denture base maxillary	Removable Pros
D5621	Repair cast partial framework mandibular	Removable Pros
D5622	Repair cast partial framework maxillary	Removable Pros
D5630	Repair or replace broken retentive clasping mater, per tooth	Removable Pros
D5640	Replace broken teeth - per tooth	Removable Pros
D5650	Add tooth to existing partial	Removable Pros
D5660	Add clasp to existing partial	Removable Pros
D5670	Replace all teeth - max	Removable Pros
D5671	Replace all teeth - mand	Removable Pros
D5700	Denture Rebase Procedures	Removable Pros
D5710	Rebase complete max. denture	Removable Pros
D5711	Rebase complete mand. denture	Removable Pros
D5720	Rebase max. partial denture	Removable Pros
D5721	Rebase mand. partial denture	Removable Pros
D5725	Rebase Hybrid prosthesis	Removable Pros
D5730	Reline complete maxillary denture - direct	Removable Pros
D5731	Reline complete mandibular denture - direct	Removable Pros
D5740	Reline maxillary partial denture - direct	Removable Pros
D5741	Reline manibular partial denture - direct	Removable Pros
D5750	Reline complete maxillary denture - indirect	Removable Pros
D5751	Reline complete mandibular denture - indirect	Removable Pros
D5760	Reline maxillary partial denture - indirect	Removable Pros
D5761	Reline mandibular partial denture - indirect	Removable Pros
D5765	Soft liner complete or prtl remove dent, indirect	Removable Pros
D5800	Interim Prosthesis	Removable Pros
D5810	Interim complete denture - Max	Removable Pros
D5811	Interim complete denture -Mand	Removable Pros
D5820	Interim partial denture - max (flipper)	Removable Pros
D5821	Interim partial denture - mandib (flipper)	Removable Pros
D5840	Other Removable Pros. Services	Removable Pros
D5850	Tissue conditioning - Max.	Removable Pros
D5851	Tissue conditioning - Mand.	Removable Pros
D5862	Precision attachment	Removable Pros
D5863	Overdenture - complete maxillary	Removable Pros
D5864	Overdenture - partial maxillary	Removable Pros
D5865	Overdenture - complete mandibular	Removable Pros
D5866	Overdenture - partial mandibular	Removable Pros
D5867	Replace, part of semi-prec att	Removable Pros
D5875	Mod of rem prosth after implnt	Removable Pros
D5899	Unspec removable prosth proc.	Removable Pros
D5899A	IUSD-Cast base mtl denture base	Removable Pros
D5899B	IUSD-Cast high noble mtl denture ba	Removable Pros
D5899C	IUSD-Cast gold occlusals per tooth	Removable Pros
D5900	Maxillofacial Prosthetics	Removable Pros
D5911	Facial moulage - sectional	Removable Pros
D5912	Facial moulage - complete	Removable Pros
D5913	Nasal prosthesis	Removable Pros
D5914	Auricular prosthesis	Removable Pros
D5915	Orbital prosthesis	Removable Pros
D5916	Ocular prosthesis	Removable Pros
D5919	Facial prosthesis	Removable Pros
D5922	Nasal septal prosthesis	Removable Pros
D5923	Ocular prosthesis - int.	Removable Pros
D5924	Cranial prosthesis	Removable Pros
D5925	Facial augment implant prosth	Removable Pros
D5926	Nasal prosthesis - replacement	Removable Pros
D5927	Auricular prosthesis - replace	Removable Pros
D5928	Orbital prosthesis - replace	Removable Pros
D5929	Facial prosthesis - replace	Removable Pros
D5931	Obturator prosthesis - surg.	Removable Pros
D5932	Obturator prosthesis - def.	Removable Pros
D5933	Obturator prosthesis - mod.	Removable Pros
D5934	Mand. resection prosth, flange	Removable Pros
D5935	Mand. resection prosthesis	Removable Pros
D5936	Obturator prosthesis - int.	Removable Pros
D5937	Trismus appliance	Removable Pros
D5951	Feeding aid	Removable Pros
D5952	Speech aid prosthesis - ped.	Removable Pros
D5953	Speech aid prosthesis - adult	Removable Pros
D5954	Palatal augmentation prosthesi	Removable Pros
D5955	Palatal lift prosthesis - def.	Removable Pros
D5958	Palatal lift prosthesis - int.	Removable Pros
D5959	Palatal lift prosthesis - mod.	Removable Pros
D5960	Speech aid prosthesis - mod.	Removable Pros
D5982	Surgical stent	Removable Pros
D5982C	IUSD-Surgical stent - CAD/CAM created guide	Removable Pros
D5983	Radiation carrier	Removable Pros
D5984	Radiation shield	Removable Pros
D5985	Radiation cone locator	Removable Pros
D5986	Floride gel carrier	Removable Pros
D5986Z	Floride gel carrier Hospital Dentistry	Removable Pros
D5987	Commissure splint	Removable Pros
D5988	Surgical splint	Removable Pros
D5991	Topical medicament carrier	Removable Pros
D5999	Unspecified maxillofacial prosthesis	Removable Pros
D6000	Implant Services	Fixed Pros
D6010	Surg placement, endosteal impl	Fixed Pros
D6010B	IUSD-Surg plcmt endost impl for predoc restoration	Fixed Pros
D6010P	IUSD-Surg Placement, Palatal Implant	Fixed Pros
D6010Z	IUSD-Surgical placement, zygomatic implant	Fixed Pros
D6011	Second Stage Implant Surgery	Fixed Pros
D6011B	FP - Second Stage Implant Surgery	Fixed Pros
D6012	Surg place interim implant, endosteal	Fixed Pros
D6013	Surgical placement of mini implant	Fixed Pros
D6040	Surg placement, eposteal impl	Fixed Pros
D6050	Surg placemnt, transosteal imp	Fixed Pros
D6050.1	Implant Supported Prosthetics	Fixed Pros
D6051	Interim abutment	Fixed Pros
D6054B	IUSD-Implant abutment dent, part edent-predoc	Fixed Pros
D6055	Dental implant supported bar	Fixed Pros
D6056	Prefab abutment - includes modification and placement	Fixed Pros
D6056B	IUSD-Prefab abutment - includes modification and placement	Fixed Pros
D6057	Custom abutment - includes placement	Fixed Pros
D6057B	IUSD-Custom abutment for predoc restoration	Fixed Pros
D6058	Abutment supported porcelain/ceramic crown	Fixed Pros
D6058B	IUSD-Abutment - porcelain ceramic crown, predoc restoration	Fixed Pros
D6058CB	IUSD-Abutment supported porcelain/ceramic crown on bar	Fixed Pros
D6059	Abutment - PFM, high noble metal	Fixed Pros
D6060	Abutment - PFM, base metal	Fixed Pros
D6061	Abutment - PFM, noble metal	Fixed Pros
D6062	Abutment-cast metal,high noble	Fixed Pros
D6063	Abutment - cast metal, base metal	Fixed Pros
D6064	Abutment -cast metal, noble metal	Fixed Pros
D6065	Implant - porcelain/ceramic crown	Fixed Pros
D6066	Implant - PFM, high noble metal	Fixed Pros
D6067	Implant - metal crown, high noble metal	Fixed Pros
D6068	Abutment - retainer, porc/cer FPD	Fixed Pros
D6069	Abutment - ret, PFM FPD, high noble metal	Fixed Pros
D6070	Abutment - ret, PFM FPD, base metal	Fixed Pros
D6071	Abutment - ret, PFM FPD, noble metal	Fixed Pros
D6072	Abutment - ret,cast metal-high noble metal	Fixed Pros
D6073	Abut-ret,cast metal-base metal	Fixed Pros
D6074	Abut-ret,cast metal-noble metl	Fixed Pros
D6075	Implant -retainer for cer. FPD	Fixed Pros
D6076	Implant - retainer for PFM FPD	Fixed Pros
D6077	Implant - ret, cast metal FPD	Fixed Pros
D6079.1	Other Implant Services	Fixed Pros
D6080	Implant maintenance proc.	Fixed Pros
D6082	Implant supported crown porcelain fused to base alloys	Fixed Pros
D6083	Implant supported crown porcelain fused to noble alloys	Fixed Pros
D6084	Implant supported crown porcelain fused to titanium	Fixed Pros
D6085	Provisional implant crown	Fixed Pros
D6085B	Grad Perio Provisional Implant Crown	Fixed Pros
D6086	Implant supported crown base alloys	Fixed Pros
D6087	Implant supported crown noble alloys	Fixed Pros
D6088	Implant supported crown titanium alloys	Fixed Pros
D6090	Repair implant -prosth chairside	Fixed Pros
D6090A	Repair implant-prosthesis (lab partial arch)	Fixed Pros
D6090B	Repair implant-prosthesis (lab full arch)	Fixed Pros
D6091	Replace implant attachment	Fixed Pros
D6091A	IUSD-Replace implant attachment	Fixed Pros
D6091B	IUSD-Replace implant attachment	Fixed Pros
D6091C	IUSD-Replace implant attachment	Fixed Pros
D6092	Re-cement or re-bond implant supp crown	Fixed Pros
D6093	Re-cement or re-bond implant / fpd	Fixed Pros
D6094	Abut supp crown - titanium	Fixed Pros
D6095	Repair implant abutment	Fixed Pros
D6096	Remove broken implant retaining screw	Fixed Pros
D6097	Abutment supported crown porcelain /titanium	Fixed Pros
D6098	Abutment supported retainer porcelain/base alloys	Fixed Pros
D6099	Implant supported retainer for FPD base alloys	Fixed Pros
D6100	Implant removal	Fixed Pros
D6101	Debride peri-implant defect including flap/closure	Fixed Pros
D6102	Debride & contour peri-implant defect includ flap/closure	Fixed Pros
D6103	Bone graft for peri-implant defect, not incl flap	Fixed Pros
D6104	Bone graft at time of implant	Fixed Pros
D6110	Implant/abutment supported removable denture edentulous max	Fixed Pros
D6111	Implant/abutment supported removable denture edentulous mand	Fixed Pros
D6112	Implant/abutment sup remov denture part edent - maxillary	Fixed Pros
D6113	Implant/abutment sup remov denture part edent - mandibular	Fixed Pros
D6114	Implant/abutment supprt fixed denture for edent - maxillary	Fixed Pros
D6114A	Implant/abutment supprt fix dent edent - ZARCONIA hybrid MAX	Fixed Pros
D6114B	Implant/abutment supprt fix dent edent - INTERIM hybrid MAX	Fixed Pros
D6115	Implant/abutment supprt fixed denture for edent - mandibular	Fixed Pros
D6115A	Implant/abutment supprt fix dent edent -ZARCONIA hybrid Mand	Fixed Pros
D6115B	Implant/abutment supprt fix dent edent -INTERIM hybrid Mand	Fixed Pros
D6116	Implant/abutment supprt fixed denture partial edent - max	Fixed Pros
D6117	Implant/abutment supprt fixed denture partial edent mandibul	Fixed Pros
D6120	Implant supported retainer porcelain/titanium	Fixed Pros
D6121	Implant supported retainer for metal FPD base alloys	Fixed Pros
D6122	Implant supported retainer for metal FPD noble alloys	Fixed Pros
D6123	Implant supported retainer for metal FPD titanium alloys	Fixed Pros
D6190	Xray/surg implant index, report	Fixed Pros
D6190A	IUSD-Xray/surg implant index.report	Fixed Pros
D6190B	radiographic/surgical implant index - Full Arch	Fixed Pros
D6190C	Grad Perio Xray/surg implant index, report	Fixed Pros
D6191	Semi-precision abutment - placement	Fixed Pros
D6192	Semi-precision attachment-placement	Fixed Pros
D6195	Abutment supported retainer porcelain fused to titanium	Fixed Pros
D6198	Remove interim implant component	Fixed Pros
D6199	Unspecified implant proc.	Fixed Pros
D6199A	Unspecified implant	Fixed Pros
D6199B	Unspecified implant	Fixed Pros
D6199C	Unspecified implant	Fixed Pros
D6200	Prosthodontics - Fixed	Fixed Pros
D6201	Fixed Partial Denture Pontics	Fixed Pros
D6205	Pontic - indirect resin based	Fixed Pros
D6210	Pontic - cast high noble metal	Fixed Pros
D6211	Pontic - cast predom base metl	Fixed Pros
D6212	Pontic - cast noble metal	Fixed Pros
D6212B	Pontic - Cast noble metal D	Fixed Pros
D6214	Pontic - titanium	Fixed Pros
D6240	Pontic-porc fuse to high noble	Fixed Pros
D6241	Pontic-porc fuse to base metal	Fixed Pros
D6242	Pontic-porc fuse to noble metl	Fixed Pros
D6242B	Pontic - Porcelain fused - noble metal	Fixed Pros
D6243	Pontic porcelain fused to titanium	Fixed Pros
D6245	Pontic-porcelain/ceramic	Fixed Pros
D6245B	Pontic - Porcelain/ceramic	Fixed Pros
D6250	Pontic-resin, high noble metal	Fixed Pros
D6251	Pontic-resin, predom base metl	Fixed Pros
D6252	Pontic-resin with noble metal	Fixed Pros
D6253	Provisional pontic	Fixed Pros
D6500	FPD Retainers - Inlays/Onlays	Fixed Pros
D6545	Retainer, metal, resin bond FP	Fixed Pros
D6548	Retainer, porc/cera, bonded FP	Fixed Pros
D6549	Retainer - for resin bonded FP	Fixed Pros
D6600	Retainer Inlay - porc/ceramic, 2 surf	Fixed Pros
D6601	Retainer Inlay - porc/ceramic, 3+ surf	Fixed Pros
D6602	Retainer Inlay - high noble mtl, 2 surf	Fixed Pros
D6603	Retainer Inlay - high noble mtl, 3+ sur	Fixed Pros
D6604	Retainer Inlay - pred. base mtl, 2 surf	Fixed Pros
D6605	Retainer Inlay - pred. base mtl, 3+ sur	Fixed Pros
D6606	Retainer Inlay - cast noble mtl, 2 surf	Fixed Pros
D6607	Retainer Inlay - cast noble mtl, 3+ sur	Fixed Pros
D6608	Retainer Onlay - porc/ceramic, 2 surf	Fixed Pros
D6609	Retainer Onlay - porc/ceramic, 3+ surf	Fixed Pros
D6610	Retainer Onlay - high noble mtl, 2 surf	Fixed Pros
D6611	Retainer Onlay - high noble mtl, 3+ sur	Fixed Pros
D6613	Retainer Onlay - pred. base mtl, 3+ sur	Fixed Pros
D6614	Retainer Onlay - cast noble mtl, 2 surf	Fixed Pros
D6624	Inlay - titanium	Fixed Pros
D6634	Onlay - titanium	Fixed Pros
D6700	FPD Retainers - Crowns	Fixed Pros
D6710	Retainer Crown - indirect resin based	Fixed Pros
D6720	Retainer crown Resin - high noble metal	Fixed Pros
D6721	Retainer crown - resin predom. base metal	Fixed Pros
D6722	Retainer crown - resin noble metal	Fixed Pros
D6740	Retainer crown - Porcelain/ceramic	Fixed Pros
D6750	Retainer crown - Porcelain fused - high noble	Fixed Pros
D6751	Retainer crown - Porcelain fused - predom. base metal	Fixed Pros
D6752	Retainer crown - Porcelain fused - noble metal	Fixed Pros
D6753	Retainer crown porcelain fused to titanium	Fixed Pros
D6780	Retainer crown - 3/4 cast high noble metal	Fixed Pros
D6781	Retainer crown - 3/4 cast predom. base metal	Fixed Pros
D6783	Retainer crown - 3/4 porcelain/ceramic	Fixed Pros
D6784	Retainer crown 3/4 titanium	Fixed Pros
D6790	Retainer crown - full cast high noble metal	Fixed Pros
D6791	Retainer crown - full cast predom. base metal	Fixed Pros
D6792	Retainer crown - full cast noble metal	Fixed Pros
D6793	Provisional retainer crown	Fixed Pros
D6794	Retainer crown - titanium	Fixed Pros
D6900	Other FPD Services	Fixed Pros
D6920	Connector bar	Fixed Pros
D6930	Re-cement or re-bond FPD	Fixed Pros
D6940	Stress breaker	Fixed Pros
D6950	Precision attachment	Fixed Pros
D6950L	IUSD-Precision Attach, locator on root	Fixed Pros
D6980	FPD repair necessitated by restorative material failure	Fixed Pros
D6985	Pediatric partial denture	Fixed Pros
D6999	Unspecified fixed pros. proc.	Fixed Pros
D6999A	IUSD-Bridge Sectioning	Fixed Pros
D7000	Extractions	Surgery
D7111	Coronal remnants - decid. tooth	Surgery
D7140	Extraction, erupted tooth	Surgery
D7200	Surgical Extractions	Surgery
D7210	Extraction, erupted tooth, req. bone removal, sectioning	Surgery
D7220	Rem of impacted tth, soft tiss	Surgery
D7230	Rem of impacted tth, part bony	Surgery
D7240	Rem of impacted tth, comp bony	Surgery
D7241	Rem of impacted tth, surg comp	Surgery
D7250	Removal of residual tooth roots	Surgery
D7251	Coronectomy - intentional partial tooth removal	Surgery
D7260	Oroantral fistula closure	Surgery
D7261	Primary closure of sinus perf.	Surgery
D7270	Tooth reimplantation/stabilize	Surgery
D7272	Tooth transplantation	Surgery
D7280	Exposure, unerupted tooth - ortho reasons	Surgery
D7282	Mobilization of tth for erupt	Surgery
D7283	Device to erupt impacted tooth	Surgery
D7285	Biopsy of oral tissue - hard	Surgery
D7286	Biopsy of oral tissue - soft	Surgery
D7287	Cytology sample collection	Surgery
D7288	Brush Biopsy of oral tissue - soft	Surgery
D7290	Surgical reposition of teeth	Surgery
D7291	Transseptal fiberotomy	Surgery
D7292	Placement temp anchor device, screw retained, w/flap	Surgery
D7293	Placement temp anchorage dev w/flap	Surgery
D7294	Placement temp anchorage dev w/o flap	Surgery
D7298	Remove tad screw retained plate require flap	Surgery
D7299	Remove temp anchorage device, requiring flap	Surgery
D7300	Removal of temp anchorage device without flap	Surgery
D7310	Alveoloplasty w/ext > 3 teeth per quad	Surgery
D7311	Alveoloplasty inc ext: 1-3 tth	Surgery
D7320	Alveoloplasty w/o extractions	Surgery
D7321	Alveoloplasty no ext: 1-3 tth	Surgery
D7330	Vestibuloplasty	Surgery
D7340	Vestibuloplasty - 2nd epith ridge ext	Surgery
D7350	Vestibuloplasty - soft tissue grafts	Surgery
D7400	Surgical Excision of Lesions	Surgery
D7410	Excision, benign lesion<1.25cm	Surgery
D7411	Excision, benign lesion>1.25cm	Surgery
D7412	Excision, ben lesion complicat	Surgery
D7413	Excision, malig lesion<1.25cm	Surgery
D7414	Excision, malig lesion>1.25cm	Surgery
D7415	Excision, malig lesion complic	Surgery
D7425	Excision of Intra-Oss. Lesions	Surgery
D7440	Exc malign tumor-lesion<1.25cm	Surgery
D7441	Exc malign tumor-lesion>1.25cm	Surgery
D7450	Rem odonto cyst/tumor < 1.25cm	Surgery
D7451	Rem odonto cyst/tumor > 1.25cm	Surgery
D7460	Rem nonodonto cyst < 1.25cm	Surgery
D7461	Rem nonodonto cyst > 1.25cm	Surgery
D7470	Excision of Bone Tissue	Surgery
D7471	Removal of lateral exostosis	Surgery
D7472	Removal of torus palatinus	Surgery
D7473	Removal of torus mandibularis	Surgery
D7485	Reduction of osseous tuberosity	Surgery
D7490	Resection, mandible-bone graft	Surgery
D7500	Surgical Incision	Surgery
D7510	Incision/drainage,abscess-intraoral soft tissue	Surgery
D7510E	IUSD-Incision/drainage,abscess-intraoral soft tissue	Surgery
D7511	Incision/drainage,abscess-intraoral soft tiss, complicated	Surgery
D7520	Incision/drainage,abscess-extraoral soft tissue	Surgery
D7521	Incision/drainage,abscess-extraoral soft tiss, complicated	Surgery
D7530	Removal of foreign body/mucosa, skin, alveolar tiss	Surgery
D7540	Rem reaction-prod foreign bodies/musculoskeletal system	Surgery
D7550	Part. ostectomy/sequestrectomy, rem non-vital bone	Surgery
D7560	Max. sinusotomy - removal tooth frag/foreign body	Surgery
D7600	Treatment of Fractures -Simple	Surgery
D7610	Maxilla - open reduction, (teeth imm. if present)	Surgery
D7620	Maxilla - closed reduction, (teeth imm. if present)	Surgery
D7630	Mandible- open reduction, (teeth imm. if present)	Surgery
D7640	Mandible- closed reduction, (teeth imm. if present)	Surgery
D7650	Malar/zygomatic arch - open reduction	Surgery
D7660	Malar/zygomatic arch - closed reduction	Surgery
D7670	Alveolus - closed reduction, may incl tooth stabiliz	Surgery
D7671	Alveolus - open reduction, may incl tooth stabiliz	Surgery
D7680	Facial bones-complicated reduction w/fixation, mult. surg	Surgery
D7700	Treatment of Fracture-Compound	Surgery
D7710	Maxilla - open reduction	Surgery
D7720	Maxilla - closed reduction	Surgery
D7730	Mandible - open reduction	Surgery
D7740	Mandible - closed reduction	Surgery
D7750	Malar/zygomatic arch - open reduction	Surgery
D7760	Malar/zygomatic arch -closed reduction	Surgery
D7770	Alveolus - open reduction	Surgery
D7771	Alveolus - closed reduction	Surgery
D7780	Facial bones- complicated reduction w/fixation	Surgery
D7800	Management of TMJ Disfunction	Surgery
D7810	Open reduction of dislocation	Surgery
D7820	Closed reduction of dislocation	Surgery
D7830	Manipulation under anesthesia	Surgery
D7840	Condylectomy	Surgery
D7850	Surg discectomy w/ or w/o implant	Surgery
D7852	Disc repair	Surgery
D7854	Synovectomy	Surgery
D7856	Myotomy	Surgery
D7858	Joint reconstruction	Surgery
D7860	Arthrotomy	Surgery
D7865	Arthroplasty	Surgery
D7870	Arthrocentesls	Surgery
D7871	Non-arthroscopic lysis, lavage	Surgery
D7872	Arthroscopy, diagnosos w/ or w/o biopsy	Surgery
D7873	Arthroscopy: lavage and lysis of adhesions	Surgery
D7874	Arthroscopy: disc repositioning/ stabilization	Surgery
D7875	Arthroscopy: synovectomy	Surgery
D7876	Arthroscopy: discectomy	Surgery
D7877	Arthroscopy: debridement	Surgery
D7880	Occlusal orthotic device, by report	Surgery
D7881	Occlusal orthotic device adjustment	Surgery
D7899	Unspecified TMD therapy	Surgery
D7900	Repair of Traumatic Wounds	Surgery
D7910	Suture of recent small wounds up to 5cm	Surgery
D7910.1	Complicated Suturing	Surgery
D7911	Complicated suture - up to 5cm	Surgery
D7912	Complicated suture - > 5cm	Surgery
D7915	Other Repair Procedures	Surgery
D7920	Skin Graft, (identify location, defect & type)	Surgery
D7921	Collection & application of autologuos blood concentrate	Surgery
D7922	Placement of intrasocket biological dressing to aid in hemos	Surgery
D7940	Osteoplasty - for orthognathic deformities	Surgery
D7941	Osteotomy - mandibular rami	Surgery
D7943	Osteotomy - mand rami w/ graft	Surgery
D7944	Osteotomy - segmented or subapical	Surgery
D7945	Osteotomy - body of mandible	Surgery
D7946	LeFort I - max. total	Surgery
D7947	LeFort I - max. segmented	Surgery
D7948	LeFort II/III - w/o bone graft	Surgery
D7949	LeFort II/III - w/ bone graft	Surgery
D7950	Oss.,ost., or cart graft, mand or max - autogen or nonautoge	Surgery
D7950A	IUSD-Oss.,ost., or cart graft, mand	Surgery
D7950B	IUSD-Augmentation w/Osteocell	Surgery
D7950C	IUSD-Oss.,ost., or cart graft, mand	Surgery
D7950D	IUSD-Mandible graft	Surgery
D7950E	IUSD-INFUSE (rhBMP-2)	Surgery
D7951	Sinus augmentation with bone or bone sub via lateral open ap	Surgery
D7951A	Lateral window	Surgery
D7952	Sinus augmentation via vertical approach	Surgery
D7953	Bone replcmnt graft, ridge preservation, per site	Surgery
D7953A	IUSD-Bone graft ridge preserve,site	Surgery
D7955	Repair - maxillofacial soft or hard tissue defect	Surgery
D7963	Frenuloplasty	Surgery
D7970	Excision - hyperplastic tissue, per arch	Surgery
D7971	Excision - pericoronal gingiva	Surgery
D7972	Surgical reduction, fibrous tuberosity	Surgery
D7980	Surgical sialolithotomy	Surgery
D7981	Excision of salivary gland	Surgery
D7982	Sialodochoplasty	Surgery
D7983	Closure of salivary fistula	Surgery
D7990	Emergency tracheotomy	Surgery
D7991	Coronoidectomy	Surgery
D7995	Synthetic graft - mandible/facial bones	Surgery
D7996	Impant - mandible for augmentation (exc. alveolar)	Surgery
D7997	Appliance removal (not by dentist who placed it), w/ archbar	Surgery
D7999	Unspecified oral surgery proc.	Surgery
D8000	Limited Ortho Treatment	Orthodontics
D8000L	IUSD-Ortho Lab	Orthodontics
D8010	Limited ortho - primary	Orthodontics
D8020	Limited ortho - transitional	Orthodontics
D8030	Limited ortho - adolescent	Orthodontics
D8030T	Adolescent Dentition for TMD	Orthodontics
D8040	Limited ortho - adult	Orthodontics
D8040T	Adult Dentition for TMD	Orthodontics
D8045	Interceptive Ortho Tx	Orthodontics
D8065	Comprehensive Ortho Tx	Orthodontics
D8070	Comprehensive Ortho Tx - trans	Orthodontics
D8080	Comprehensive Ortho Tx - adole	Orthodontics
D8080H	IUSD-Comp Ortho tx adolesc CFA	Orthodontics
D8080I	IUSD-Ortho Phase I	Orthodontics
D8080II	IUSD-Ortho Phase II	Orthodontics
D8080V	Comprehensive Ortho adoles Aligners	Orthodontics
D8090	Comprehensive Ortho Tx - adult	Orthodontics
D8090V	Comprehensive Ortho Adult Aligners	Orthodontics
D8200	Minor Tx for Harmful Habits	Orthodontics
D8210	Removable appliance therapy	Orthodontics
D8220	Fixed appliance therapy	Orthodontics
D8600	Other Ortho Services	Orthodontics
D8660	Pre-ortho Tx exam to monitor growth and development	Orthodontics
D8670	Periodic ortho treatment visit	Orthodontics
D8680	Orthodontic retention	Orthodontics
D8695	Removal fixed ortho appls, reasons other than complete TRX	Orthodontics
D8696	Repair of orthodontic appliance maxillary	Orthodontics
D8697	Repair of orthodontic appliance mandibular	Orthodontics
D8698	Recement fixed retainer maxillary	Orthodontics
D8699	Recement fixed retainer mandibular	Orthodontics
D8701	Repair fixed retainer includes reattachment maxillary	Orthodontics
D8702	Repair fixed retainer includes reattachment mandibular	Orthodontics
D8703	Replace lost or broken retainer maxillary	Orthodontics
D8704	Replace lost or broken retainer mandibular	Orthodontics
D8800	IUSD-Ortho Fees	Orthodontics
D8801	IUSD-Initial Fee	Orthodontics
D8802	IUSD-Regular Fee	Orthodontics
D8803	IUSD-Final Fee	Orthodontics
D8804	IUSD-Ortho Quarterly Fee	Orthodontics
D8999	Unspecified ortho proc.	Orthodontics
E101	IUSD - Intraprofessional Student Evaluation	Diagnostic
S8000	HCPS Codes	Diagnostic
S8262	Oral Apparatus	Diagnostic
T0215	TRN local anesthesia	Diagnostic
VA	IUSD-Amal	Restorative
D1204	Fluoride, w/o prophy - adult	Preventative
D0136	Caries Risk Assessment	Diagnostic
D0151	Screening examination & regis	Diagnostic
D5860	Overdenture - complete by rept	Removable Pros
D6973	Core build up for ret. w/ pins	Restorative
D1203	Fluoride, w/o prophy - child	Preventative
D1205	Fluoride, incl. prophy - adult	Preventative
D5610	Repair resin denture base	Removable Pros
D0360RE	Cone Beam CT Endo	Diagnostic
D5620	Repair cast framework	Removable Pros
D4321	Extracoronal	Periodontics
D0360	Cone Beam Full Scan	Diagnostic
