# Supplementary material for: Prediction of Sjögren’s disease diagnosis using matched electronic dental-health record data
Source: BMC Med Inform Decis Mak. 2024 Feb 9;24:43. doi: 10.1186/s12911-024-02448-9 (PMC10854092; doi:10.1186/s12911-024-02448-9)
Supplement: Supplementary file 3 — Additional file 3: Variables not selected for inclusion in the final models. A descriptive summary of demographic, drug, diagnosis, dental procedure, serological test history, and clinical note data we used in our study that were not selected into our final models. [file 12911_2024_2448_MOESM3_ESM.xlsx]

## Sheet: Variables
Variable	Non-Sjögren's Disease Controls, n (%)	Sjögren's Disease Cases, n (%)	Total, n (%)
Ethnicity: Hispanic or Latino	15 (4.0)	7 (5.4)	22 (4.4)
Ethnicity: Not Hispanic or Latino	294 (79.2)	109 (84.5)	403 (80.6)
Ethnicity: Other/Unknown	62 (16.7)	13 (10.1)	75 (15.0)
Drug Class: Analgesic Combinations	4 (1.1)	3 (2.3)	7 (1.4)
Drug Class: Anti-infectives - Throat	6 (1.6)	8 (6.2)	14 (2.8)
Drug Class: Anti-inflammatory Agents - Topical	7 (1.9)	3 (2.3)	10 (2.0)
Drug Class: Anticonvulsants - Misc	41 (11.1)	27 (20.9)	68 (13.6)
Drug Class: Antimetabolites	2 (0.5)	7 (5.4)	9 (1.8)
Drug Class: Artificial Tears and Lubricants	1 (0.3)	2 (1.6)	3 (0.6)
Drug Class: Dental Products	9 (2.4)	7 (5.4)	16 (3.2)
Drug Class: Estrogen Combinations	8 (2.2)	5 (3.9)	13 (2.6)
Drug Class: Estrogens	11 (3.0)	11 (8.5)	22 (4.4)
Drug Class: Immune Serums	1 (0.3)	0 (0.0)	1 (0.2)
Drug Class: Immunosuppressive Agents	3 (0.8)	5 (3.9)	8 (1.6)
Drug Class: Immunosuppressive Agents - Topical	0 (0.0)	2 (1.6)	2 (0.4)
Drug Class: Inflammatory Bowel Agents	2 (0.5)	0 (0.0)	2 (0.4)
Drug Class: Laxatives - Miscellaneous	12 (3.2)	8 (6.2)	20 (4.0)
Drug Class: Migraine Combinations	1 (0.3)	0 (0.0)	1 (0.2)
Drug Class: Muscle Relaxant Combinations	1 (0.3)	0 (0.0)	1 (0.2)
Drug Class: Ophthalmic Immunomodulators	2 (0.5)	12 (9.3)	14 (2.8)
Drug Class: Ophthalmic Integrin Antagonists	0 (0.0)	1 (0.8)	1 (0.2)
Drug Class: Ophthalmic Steroids	12 (3.2)	9 (7.0)	21 (4.2)
Drug Class: Opioid Combinations	134 (36.1)	62 (48.1)	196 (39.2)
Drug Class: Platelet Aggregation Inhibitors	12 (3.2)	4 (3.1)	16 (3.2)
Drug Class: Pyrimidine Synthesis Inhibitors	1 (0.3)	3 (2.3)	4 (0.8)
Drug Class: Rosacea Agents	2 (0.5)	1 (0.8)	3 (0.6)
Drug Class: Salicylates	1 (0.3)	2 (1.6)	3 (0.6)
Drug Class: Tetracyclines	29 (7.8)	14 (10.9)	43 (8.6)
Drug Class: Tricyclic Agents	20 (5.4)	23 (17.8)	43 (8.6)
Drug Class: Vaginal Estrogens	4 (1.1)	7 (5.4)	11 (2.2)
Diagnosis: Acute Bronchitis	10 (2.7)	6 (4.7)	16 (3.2)
Diagnosis: Anemia	39 (10.5)	20 (15.5)	59 (11.8)
Diagnosis: Anxiety	42 (11.3)	23 (17.8)	65 (13.0)
Diagnosis: Asthma	6 (1.6)	3 (2.3)	9 (1.8)
Diagnosis: Caries	5 (1.3)	7 (5.4)	12 (2.4)
Diagnosis: Chronic lymphocytic thyroiditis	4 (1.1)	1 (0.8)	5 (1.0)
Diagnosis: Circumscribed scleroderma	1 (0.3)	1 (0.8)	2 (0.4)
Diagnosis: Constipation	18 (4.9)	17 (13.2)	35 (7.0)
Diagnosis: Diabetes	60 (16.2)	21 (16.3)	81 (16.2)
Diagnosis: Dizziness and Giddiness	33 (8.9)	19 (14.7)	52 (10.4)
Diagnosis: Dyspepsia	3 (0.8)	5 (3.9)	8 (1.6)
Diagnosis: Dysphagia	7 (1.9)	11 (8.5)	18 (3.6)
Diagnosis: Esophageal reflux	53 (14.3)	39 (30.2)	92 (18.4)
Diagnosis: Headache	37 (10.0)	27 (20.9)	64 (12.8)
Diagnosis: Hypercholesterolemia	36 (9.7)	14 (10.9)	50 (10.0)
Diagnosis: Hyperlipidemia	81 (21.8)	34 (26.4)	115 (23.0)
Diagnosis: Hypertension	123 (33.2)	56 (43.4)	179 (35.8)
Diagnosis: Hypothyroidism	49 (13.2)	23 (17.8)	72 (14.4)
Diagnosis: Inflammatory polyarthropathy	4 (1.1)	5 (3.9)	9 (1.8)
Diagnosis: Insomnia	14 (3.8)	14 (10.9)	28 (5.6)
Diagnosis: Interstitial Lung Diseases	7 (1.9)	3 (2.3)	10 (2.0)
Diagnosis: Keratitis	0 (0.0)	2 (1.6)	2 (0.4)
Diagnosis: Malaise and fatigue	51 (13.7)	33 (25.6)	84 (16.8)
Diagnosis: Ocular hypertension	0 (0.0)	0 (0.0)	0 (0.0)
Diagnosis: Ocular Morbidities (non-dry eye)	0 (0.0)	0 (0.0)	0 (0.0)
Diagnosis: Oral Candida Infection	4 (1.1)	6 (4.7)	10 (2.0)
Diagnosis: Orthostatic hypotension	2 (0.5)	1 (0.8)	3 (0.6)
Diagnosis: Osteoarthritis	4 (1.1)	2 (1.6)	6 (1.2)
Diagnosis: Other atopic dermatitis and related conditions	0 (0.0)	1 (0.8)	1 (0.2)
Diagnosis: Pain in limb	51 (13.7)	30 (23.3)	81 (16.2)
Diagnosis: Peptic Ulcer	1 (0.3)	3 (2.3)	4 (0.8)
Diagnosis: Peripheral Vascular Disease	7 (1.9)	3 (2.3)	10 (2.0)
Diagnosis: Polymyalgia rheumatica	0 (0.0)	1 (0.8)	1 (0.2)
Diagnosis: Psoriasis	5 (1.3)	0 (0.0)	5 (1.0)
Diagnosis: Psychoses	6 (1.6)	2 (1.6)	8 (1.6)
Diagnosis: Pulmonary Embolism	3 (0.8)	2 (1.6)	5 (1.0)
Diagnosis: Raynaud's syndrome	0 (0.0)	4 (3.1)	4 (0.8)
Diagnosis: Rheumatism, unspecified and fibrositis	2 (0.5)	4 (3.1)	6 (1.2)
Diagnosis: Rheumatoid Arthritis	4 (1.1)	15 (11.6)	19 (3.8)
Diagnosis: Skin Disorder	4 (1.1)	2 (1.6)	6 (1.2)
Diagnosis: Systemic involvement of connective tissue, unspecified	1 (0.3)	2 (1.6)	3 (0.6)
Diagnosis: Systemic sclerosis	0 (0.0)	3 (2.3)	3 (0.6)
Diagnosis: Tachycardia	2 (0.5)	6 (4.7)	8 (1.6)
Diagnosis: Thrombocytopenia	6 (1.6)	5 (3.9)	11 (2.2)
Dental Procedure: Endodontics	33 (8.9)	12 (9.3)	45 (9.0)
Dental Procedure: Fixed Prosthetics	14 (3.8)	9 (7.0)	23 (4.6)
Dental Procedure: Orthodontics	1 (0.3)	1 (0.8)	2 (0.4)
Dental Procedure: Periodontics	62 (16.7)	17 (13.2)	79 (15.8)
Dental Procedure: Preventative	123 (33.2)	41 (31.8)	164 (32.8)
Dental Procedure: Removable Prosthetics	36 (9.7)	11 (8.5)	47 (9.4)
Dental Procedure: Restorative	133 (35.8)	46 (35.7)	179 (35.8)
Laboratory Test: Antinuclear Antibody	1 (0.3)	0 (0.0)	1 (0.2)
Laboratory Test: Anti-Ro/SSA	1 (0.3)	11 (8.5)	12 (2.4)
Laboratory Test: Anti-La/SSB	1 (0.3)	11 (8.5)	12 (2.4)
Dry Eye	0 (0.0)	12 (9.3)	12 (2.4)
